# Supplementary material for: Characterizing the Role of Biologically Relevant Fluid Dynamics on Silver Nanoparticle Dependent Oxidative Stress in Adherent and Suspension In Vitro Models
Source: Antioxidants (Basel). 2021 May 23;10(6):832. doi: 10.3390/antiox10060832 (PMC8224783; doi:10.3390/antiox10060832)
Supplement: Supplementary file 1 [file antioxidants-10-00832-s001.zip]

Archive with 1 entries (1 files):
- antioxidants-1230402-supplementary.pdf
